# Supplementary material for: The microbiome of the lichen Lobaria pulmonaria varies according to climate on a subcontinental scale
Source: Environ Microbiol Rep. 2024 Jun 23;16(3):e13289. doi: 10.1111/1758-2229.13289 (PMC11194104; doi:10.1111/1758-2229.13289)
Supplement: Supplementary file 2 — Table S4. Contextual information on the sampling locations, including estimated climate and short‐term weather data. [file EMI4-16-e13289-s002.xlsx]

## Sheet: Tabelle1
Selected climatic variables used in the analysis (correlation < 0.7)		Bio 1 - Annual Mean Temperature - AMT	Bio 2 - Mean Diurnal Range (Mean of monthly (max temp - min temp)) - MDR	Bio 4 - Temperature Seasonality (standard deviation *100) - TS	Bio 12 - Annual Precipitation - AP	Bio 15 - Precipitation Seasonality (Coefficient of Variation) - PS	Bio 17 - Precipitation of Driest Quarter - PDQ			Temperature (°C)	Precipitation (mm)	Sourrce: WorldClim (https://www.worldclim.org/)
Short-term weather variables		Sampling date - Julian - SSJ	Temperature 2 weeks before sampling - T2W	Relative humidity 2 weeks before sampling - H2W	Precipitation cover 2 weeks before sampling - P2W					Temperature - T2W (°C)	Relative Humidity H2W (%)	Precipitation cover - P2W (mm)	Source: Prediction Of Worldwide Energy Resources (https://power.larc.nasa.gov/)
Region	Sampling locations	Habitat groups	Soil substrate	Tree species	Altitude	Latitude	Longitude	Sampling date	Sampling date - Julian - SSJ	Climate	Temperature 2 weeks before sampling - T2W	Relative humidity 2 weeks before sampling - H2W	Precipitation cover 2 weeks before sampling - P2W	Bio 1 - Annual Mean Temperature - AMT	Bio 2 - Mean Diurnal Range (Mean of monthly (max temp - min temp)) - MDR	Bio 3 - Isothermality (BIO2/BIO7) (* 100)	Bio 4 - Temperature Seasonality (standard deviation *100) - TS	Bio 5 - Max Temperature of Warmest Month	Bio 6 - Min Temperature of Coldest Month	Bio 7 - Temperature Annual Range (BIO5-BIO6)	Bio 8 - Mean Temperature of Wettest Quarter	Bio 9 - Mean Temperature of Driest Quarter	Bio 10 - Mean Temperature of Warmest Quarter	Bio 11 - Mean Temperature of Coldest Quarter	Bio 12 - Annual Precipitation - AP	Bio 13 - Precipitation of Wettest Month	Bio 14 - Precipitation of Driest Month	Bio 15 - Precipitation Seasonality (Coefficient of Variation) - PS	Bio 16 - Precipitation of Wettest Quarter	Bio 17 - Precipitation of Driest Quarter - PDQ	Bio 18 - Precipitation of Warmest Quarter	Bio 19 - Precipitation of Coldest Quarter
Germany	Darß	acidic beech or oak forests	acidic	Fagus sylvatica	12	54.436	12.489	2015-12-09	254	SAL	15.4933	80.0733	17.7787	8.4	4.8	22.8	610	18.8	-2.1	20.9	16.2	3.2	16.2	1.5	601	62	34	19	181	111	181	130
Sweden	Johannishus	wooded meadow	base rich	Tilia cordata	38	56.248	15.427	5/15/2017	133	SAL	7.34	66.7533	10.2773	7.2	7.6	30.5	652	19.2	-5.7	24.9	7.7	2	15.6	-0.3	640	70	35	21.2	200	118	166	156
Sweden	Kullen	Tilio-Acerion forest	base rich	Acer platanoides	40	56.3	12.474	2016-05-07	186	SAL	17.1267	78.5467	20.5547	7.6	5.1	24.1	612	18	-3.3	21.3	14.8	2.5	15.6	0.8	684	72	36	22.9	213	123	196	132
Denmark	Lihme	acidic beech or oak forests	acidic	Quercus robur	11	56.624	8.697	2016-01-06	151	SAL	12.5267	84.3267	8.88933	8.3	4.5	22.6	581	18.2	-1.7	19.9	9.4	3.2	15.6	1.6	775	92	40	28.8	270	130	188	153
Denmark	Rebild	base rich/calcareous forests	calcareous	Fagus sylvatica	73	56.853	9.864	5/29/2016	150	SAL	12.4733	80.7533	8.88933	7.5	7.4	31.3	608	18.8	-4.9	23.7	19.9	2.6	15.2	0.4	656	74	35	24.6	212	111	188	145
Denmark	Rold Skov	acidic beech forest	acidic	Fagus sylvatica	46	56.798	9.912	5/31/2016	150	SAL	12.4733	80.3867	9.16667	7.5	6.4	28.3	607	18.7	-4	22.7	11.9	2.65	15.3	0.5	655	73	35	24.5	210	111	187	146
Sweden	Stensnäs	acidic beech or oak forests	acidic	Quercus robur	15	56.164	14.705	5/14/2017	132	SAL	6.90667	69.7667	18.8887	7.5	7.3	29.4	646	19.5	-5.2	24.7	7.9	2.5	15.8	0	611	64	35	20.2	185	115	170	140
Sweden	Söderåsen	base rich/calcareous forests	base rich	Fagus sylvatica	143	56.028	13.231	2016-03-07	185	SAL	17.2467	79.6933	29.7233	7.2	6.9	28.8	616	18.6	-5.3	23.9	4.3	5.8	15.1	0.1	870	91	47	21.5	269	162	223	220
Sweden	Vånga	Tilio-Acerion forest	base rich	Quercus robur	11	56.15	14.42	5/14/2017	134	SAL	7.82	65.8533	16.6673	7.6	6.7	27.9	642	19.1	-4.8	23.9	14.9	2.4	158	0.2	569	61	32	20.5	171	103	162	128
Denmark	Viborg	acidic beech or oak forests	acidic	Fagus sylvatica	33	56.387	9.343	2016-01-06	151	SAL	13.2933	82.5133	8.056	7.9	6.4	28.8	596	18.5	-3.6	22.1	8.7	6.6	15.3	0.9	741	79	39	23	233	131	196	181
Austria	Koralpe	Tilio-Acerion forest	acidic	Acer pseudoplatanus	1295	46.744	15.074	2018-07-11	311	ALP	10.7333	87.5067	32.5007	4.8	7.3	30.1	638	16.6	-7.5	24.1	12.7	-2.8	12.7	-2.8	1287	157	55	31.3	456	197	456	197
Austria	Tamischbachgraben	Tilio-Acerion forest	calcareous	Acer pseudoplatanus	727	47.636	14.695	2018-11-11	313	ALP	9.20667	81.36	18.6113	6.9	8.2	30	714	19.5	-7.8	27.3	15.6	-1.9	15.6	-1.9	931	135	45	38.4	365	146	365	146
Germany	Rhön	Tilio-Acerion forest	base rich	Acer platanoides	780	50.503	9.977	2017-02-09	245	HM	17.7	73.96	14.7227	6.7	6.8	27.8	664	18	-6.3	24.3	-0.2	9.9	14.9	-1.3	1202	142	78	18.3	374	253	272	357
Poland	Stara Rzeka	Tilio-Acerion forest	base rich	Tilia spec.	90	53.664	18.332	2018-12-06	161	SCL	20.2133	58.1133	1.38867	7.6	7.5	26.5	726	20.6	-7.5	28.1	16.6	-0.4	16.6	-1.3	593	81	26	34	217	90	217	104
